# Supplementary material for: Electronic Health Record Skills Workshop for Medical Students
Source: MedEdPORTAL. 2019 Oct 25;15:10849. doi: 10.15766/mep_2374-8265.10849 (PMC6946580; doi:10.15766/mep_2374-8265.10849)
Supplement: Supplementary file 1 — A. Case 1.docx B. Case 2.docx C. Case 3.docx D. Student Guide.docx E. Facilitator Guide.docx F. Pretest and Posttest.docx G. EHR Presentation.pptx H. PDQI-9.pdf [file mep-15-10849-s001.zip]

Archive with 9 entries (9 files):
- _Educational_Summary_Report_10849.pdf
- A. Case 1.docx
- B. Case 2.docx
- C. Case 3.docx
- D. Student Guide.docx
- E. Facilitator Guide.docx
- F. Pretest and Posttest.docx
- G. EHR Presentation.pptx
- H. PDQI-9.pdf
